# Supplementary material for: Unsuccessful treatment outcome and associated risk factors. A prospective study of DR-TB patients from a high burden country, Pakistan
Source: PLoS One. 2023 Aug 10;18(8):e0287966. doi: 10.1371/journal.pone.0287966 (PMC10414635; doi:10.1371/journal.pone.0287966)
Supplement: S1 Data — (XLSX) [file pone.0287966.s001.xlsx]

## Sheet: Sheet1
Patient ID	Unsuccessful outcome	Gender	Age category	Weight Category	Maital status	Residence status	Employment status	comorbidity	previous TB treatment	Previous SLDs Use	smoking status	Baseline sputum grading	Baseline Lung cavitation	Resis_H	Resis_Z	Resis_E	Resis_S	Resis_FLDs	Resis_FQs	Resis_SLIs	Resis_Eto	Resistance to Number of drugs	Treatment Registration group	Family TB history	Baseline Hb Status	Resis_SLDs	Resis_Am	Resis_Km	Resis_Cm
480	No	F	Less than 50	>=40	Married	Urban	No	No	Yes	No	Non smoker	Scanty+1	No	No	No	No	No	No	No	No	No	<4	Treatment after Loss to follow up	No TB	<Normal	No	No	No	No
481	No	F	Less than 50	>=40	Married	Urban	No	No	Yes	No	Non smoker	Scanty+1	cavitation	No	No	Yes	No	No	Yes	No	No	<4	Treatment after failure	No TB	<Normal	Yes	No	No	No
482	No	F	Less than 50	<40	Married	Rural	No	No	Yes	No	Non smoker	2+3+	No	yes	Yes	No	No	No	No	No	No	<4	Treatment after Loss to follow up	No TB	Normal	No	No	No	No
483	No	F	Less than 50	<40	Unmarried	Rural	No	No	Yes	No	Non smoker	2+3+	cavitation	yes	No	No	No	No	No	No	No	<4	Treatment after failure	No TB	<Normal	No	No	No	No
484	No	M	50 or more than 50	>=40	Married	Urban	Yes	Yes	Yes	No	Non smoker	2+3+	cavitation	No	No	No	No	No	No	No	No	<4	Treatment after failure	No TB	<Normal	No	No	No	No
485	Yes	M	50 or more than 50	>=40	Married	Rural	No	No	Yes	No	Non smoker	Scanty+1	cavitation	yes	Yes	Yes	No	No	No	No	No	4 or more than 4	Treatment after failure	No TB	<Normal	No	No	No	No
486	No	M	Less than 50	<40	Unmarried	Rural	Yes	No	Yes	No	Non smoker	2+3+	No	yes	No	Yes	Yes	No	No	No	No	4 or more than 4	Treatment after failure	No TB	Normal	No	No	No	No
487	Yes	M	Less than 50	<40	Married	Rural	Yes	No	Yes	No	Active+Exsmoker	2+3+	cavitation	No	No	No	No	No	No	No	No	<4	Treatment after failure	No TB	<Normal	No	No	No	No
488	No	F	Less than 50	<40	Married	Rural	Yes	No	Yes	No	Non smoker	2+3+	cavitation	yes	No	No	No	No	No	No	No	<4	Treatment after Loss to follow up	No TB	<Normal	No	No	No	No
489	No	F	Less than 50	<40	Unmarried	Urban	No	No	Yes	No	Non smoker	Scanty+1	No	yes	No	No	No	No	No	No	No	<4	Treatment after Loss to follow up	No TB	<Normal	No	No	No	No
490	No	F	Less than 50	>=40	Unmarried	Urban	Yes	No	No	No	Non smoker	Scanty+1	No	yes	Yes	Yes	No	No	Yes	Yes	No	4 or more than 4	New	No TB	Normal	Yes	Yes	Yes	Yes
491	Yes	F	Less than 50	<40	Married	Urban	No	No	Yes	No	Non smoker	Scanty+1	cavitation	yes	Yes	No	No	No	Yes	No	No	4 or more than 4	Treatment after failure	No TB	Normal	Yes	No	No	No
492	Yes	F	Less than 50	>=40	Married	Rural	No	Yes	Yes	No	Non smoker	Scanty+1	cavitation	No	No	No	No	No	No	No	No	<4	Treatment after failure	No TB	Normal	No	No	No	No
493	No	F	Less than 50	>=40	Unmarried	Urban	No	No	Yes	No	Non smoker	Scanty+1	cavitation	yes	Yes	Yes	Yes	Yes	Yes	No	No	4 or more than 4	Treatment after Loss to follow up	No TB	Normal	Yes	No	No	No
494	No	M	Less than 50	>=40	Unmarried	Rural	Yes	No	Yes	No	Non smoker	Scanty+1	cavitation	yes	No	No	No	No	Yes	No	No	<4	Treatment after failure	No TB	<Normal	Yes	No	No	No
495	Yes	F	50 or more than 50	>=40	Married	Urban	No	Yes	Yes	No	Active+Exsmoker	Neg	No	No	No	No	No	No	No	No	No	<4	Treatment after failure	No TB	<Normal	No	No	No	No
496	Yes	F	Less than 50	<40	Married	Rural	No	No	Yes	No	Non smoker	Scanty+1	cavitation	yes	No	No	No	No	Yes	No	No	<4	Treatment after failure	No TB	<Normal	Yes	No	No	No
497	No	M	Less than 50	>=40	Married	Rural	Yes	No	Yes	No	Non smoker	Scanty+1	cavitation	yes	Yes	No	No	No	No	No	No	<4	Treatment after Loss to follow up	No TB	<Normal	No	No	No	No
498	No	M	50 or more than 50	>=40	Married	Rural	Yes	No	Yes	No	Non smoker	Scanty+1	cavitation	yes	No	Yes	No	No	Yes	No	No	4 or more than 4	Treatment after failure	No TB	Normal	Yes	No	No	No
499	No	F	Less than 50	>=40	Married	Rural	No	No	Yes	No	Non smoker	Scanty+1	cavitation	yes	No	No	No	No	Yes	No	No	<4	Treatment after failure	No TB	<Normal	Yes	No	No	No
500	No	M	Less than 50	>=40	Married	Urban	Yes	No	Yes	Yes	Non smoker	2+3+	No	yes	Yes	Yes	Yes	Yes	Yes	No	No	4 or more than 4	Treatment after Loss to follow up	No TB	Normal	Yes	No	No	No
501	Yes	F	Less than 50	<40	Married	Rural	No	No	Yes	No	Non smoker	2+3+	No	yes	Yes	No	No	No	Yes	No	No	4 or more than 4	Treatment after failure	No TB	<Normal	Yes	No	No	No
502	Yes	M	50 or more than 50	>=40	Married	Urban	No	No	Yes	No	Non smoker	Scanty+1	No	No	No	No	No	No	No	No	No	<4	Treatment after Loss to follow up	No TB	Normal	No	No	No	No
503	No	M	Less than 50	>=40	Married	Urban	Yes	No	Yes	No	Non smoker	Scanty+1	cavitation	No	No	No	No	No	No	No	No	<4	Treatment after Loss to follow up	No TB	<Normal	No	No	No	No
504	No	M	Less than 50	>=40	Married	Rural	Yes	Yes	Yes	No	Non smoker	2+3+	No	No	No	No	No	No	No	No	No	<4	Treatment after failure	No TB	Normal	No	No	No	No
505	Yes	M	Less than 50	>=40	Married	Rural	Yes	No	Yes	No	Non smoker	2+3+	cavitation	No	No	No	No	No	No	No	No	<4	Treatment after failure	No TB	<Normal	No	No	No	No
506	Yes	F	50 or more than 50	>=40	Married	Urban	No	Yes	Yes	No	Non smoker	Scanty+1	No	yes	No	No	No	No	No	No	No	<4	Treatment after failure	No TB	Normal	No	No	No	No
507	No	M	Less than 50	>=40	Married	Rural	Yes	No	No	No	Non smoker	Scanty+1	cavitation	No	No	No	No	No	No	No	No	<4	New	No TB	Normal	No	No	No	No
508	Yes	F	50 or more than 50	>=40	Married	Urban	No	No	Yes	No	Non smoker	2+3+	cavitation	yes	Yes	No	No	No	No	No	No	<4	Treatment after failure	No TB	Normal	No	No	No	No
509	Yes	F	Less than 50	>=40	Married	Rural	No	Yes	Yes	No	Non smoker	Scanty+1	cavitation	No	No	No	No	No	No	No	No	<4	Treatment after failure	TB	Normal	No	No	No	No
510	No	M	Less than 50	>=40	Married	Rural	Yes	No	Yes	No	Active+Exsmoker	Scanty+1	cavitation	No	No	No	No	No	No	No	No	<4	Treatment after failure	No TB	Normal	No	No	No	No
511	Yes	M	Less than 50	>=40	Unmarried	Urban	Yes	No	Yes	No	Non smoker	Scanty+1	cavitation	yes	No	No	No	No	No	No	No	<4	Treatment after failure	No TB	<Normal	No	No	No	No
512	No	F	50 or more than 50	>=40	Married	Rural	No	No	No	No	Non smoker	Scanty+1	cavitation	No	No	No	No	No	No	No	No	<4	New	No TB	Normal	No	No	No	No
513	No	M	Less than 50	>=40	Married	Rural	Yes	No	Yes	No	Active+Exsmoker	2+3+	No	yes	Yes	Yes	No	No	No	No	No	4 or more than 4	Treatment after failure	No TB	Normal	No	No	No	No
514	No	M	50 or more than 50	>=40	Married	Rural	Yes	Yes	Yes	No	Non smoker	Scanty+1	cavitation	No	No	No	No	No	No	No	No	<4	Treatment after failure	No TB	Normal	No	No	No	No
515	No	F	Less than 50	>=40	Unmarried	Rural	No	No	Yes	No	Non smoker	Scanty+1	cavitation	No	No	No	No	No	No	No	No	<4	Treatment after failure	TB	<Normal	No	No	No	No
516	No	M	Less than 50	>=40	Married	Urban	Yes	Yes	Yes	No	Active+Exsmoker	2+3+	cavitation	yes	Yes	No	No	No	Yes	No	No	4 or more than 4	Treatment after failure	No TB	<Normal	Yes	No	No	No
517	Yes	M	50 or more than 50	>=40	Married	Urban	Yes	No	No	No	Non smoker	Scanty+1	cavitation	No	No	No	No	No	No	No	No	<4	New	No TB	Normal	No	No	No	No
518	No	M	Less than 50	>=40	Unmarried	Urban	No	No	Yes	No	Non smoker	Scanty+1	cavitation	yes	No	No	No	No	No	No	No	<4	Treatment after Loss to follow up	No TB	<Normal	No	No	No	No
519	Yes	M	50 or more than 50	>=40	Married	Rural	Yes	No	Yes	No	Active+Exsmoker	Scanty+1	No	yes	No	Yes	No	No	Yes	No	No	4 or more than 4	Treatment after failure	No TB	<Normal	Yes	No	No	No
520	No	M	50 or more than 50	>=40	Married	Urban	Yes	No	Yes	No	Non smoker	Scanty+1	No	yes	No	No	No	No	No	No	No	<4	Treatment after failure	No TB	<Normal	No	No	No	No
521	No	M	50 or more than 50	>=40	Married	Urban	Yes	Yes	Yes	No	Non smoker	2+3+	No	yes	No	No	No	No	Yes	No	No	<4	Treatment after failure	No TB	<Normal	Yes	No	No	No
522	No	M	Less than 50	>=40	Unmarried	Urban	Yes	No	No	No	Non smoker	2+3+	cavitation	No	No	No	No	No	No	No	No	<4	New	No TB	<Normal	No	No	No	No
523	Yes	F	50 or more than 50	<40	Married	Urban	No	Yes	No	No	Non smoker	2+3+	cavitation	yes	No	No	No	No	No	No	No	<4	New	No TB	<Normal	No	No	No	No
524	Yes	F	Less than 50	<40	Married	Urban	No	No	Yes	No	Non smoker	2+3+	cavitation	yes	No	No	No	No	No	No	No	<4	Treatment after failure	No TB	<Normal	No	No	No	No
525	No	M	50 or more than 50	>=40	Married	Urban	Yes	No	Yes	No	Non smoker	Scanty+1	cavitation	yes	No	No	No	No	No	No	No	<4	Treatment after failure	No TB	Normal	No	No	No	No
526	No	M	50 or more than 50	>=40	Married	Urban	Yes	No	Yes	No	Non smoker	2+3+	cavitation	No	No	No	No	No	No	No	No	<4	Treatment after failure	No TB	<Normal	No	No	No	No
527	Yes	F	Less than 50	>=40	Married	Rural	No	No	Yes	Yes	Non smoker	2+3+	cavitation	No	No	No	No	No	No	No	No	<4	Treatment after failure	No TB	<Normal	No	No	No	No
528	Yes	F	50 or more than 50	>=40	Married	Urban	No	Yes	Yes	No	Non smoker	2+3+	cavitation	yes	Yes	No	No	No	Yes	No	No	4 or more than 4	Treatment after failure	No TB	<Normal	Yes	No	No	No
529	No	M	Less than 50	<40	Unmarried	Urban	No	No	Yes	No	Non smoker	2+3+	cavitation	yes	Yes	No	No	No	No	No	No	<4	Treatment after failure	No TB	<Normal	No	No	No	No
530	No	F	Less than 50	>=40	Married	Urban	No	No	Yes	No	Non smoker	Scanty+1	No	No	No	No	No	No	No	No	No	<4	Treatment after failure	No TB	<Normal	No	No	No	No
531	No	M	Less than 50	>=40	Married	Rural	Yes	No	Yes	No	Active+Exsmoker	2+3+	cavitation	No	No	No	No	No	No	No	No	<4	Treatment after failure	No TB	Normal	No	No	No	No
532	Yes	M	50 or more than 50	>=40	Married	Rural	Yes	No	Yes	No	Non smoker	Scanty+1	cavitation	yes	No	No	No	No	No	No	No	<4	Treatment after failure	No TB	<Normal	No	No	No	No
533	No	M	Less than 50	>=40	Married	Urban	Yes	No	Yes	No	Non smoker	2+3+	No	yes	Yes	Yes	No	No	Yes	No	No	4 or more than 4	Relapse	No TB	<Normal	Yes	No	No	No
534	Yes	F	Less than 50	>=40	Married	Urban	No	No	Yes	No	Non smoker	2+3+	cavitation	yes	No	No	No	No	Yes	Yes	No	4 or more than 4	Treatment after failure	No TB	<Normal	Yes	No	Yes	No
535	No	M	Less than 50	<40	Unmarried	Rural	Yes	No	Yes	No	Non smoker	Scanty+1	cavitation	No	No	No	No	No	No	No	No	<4	Treatment after failure	No TB	<Normal	No	No	No	No
536	No	F	50 or more than 50	>=40	Married	Rural	No	Yes	Yes	No	Non smoker	Neg	cavitation	No	No	No	No	No	No	No	No	<4	Treatment after failure	No TB	Normal	No	No	No	No
537	Yes	F	Less than 50	<40	Married	Urban	No	No	Yes	No	Non smoker	2+3+	cavitation	No	No	No	No	No	Yes	No	No	<4	Treatment after failure	No TB	Normal	Yes	No	No	No
538	No	M	50 or more than 50	>=40	Married	Rural	Yes	Yes	Yes	No	Non smoker	Neg	No	No	No	No	No	No	No	No	No	4 or more than 4	Treatment after failure	No TB	<Normal	No	No	No	No
539	Yes	F	Less than 50	>=40	Married	Rural	No	No	Yes	No	Non smoker	2+3+	cavitation	yes	No	Yes	No	No	Yes	No	No	4 or more than 4	Treatment after failure	No TB	<Normal	Yes	No	No	No
540	No	F	Less than 50	>=40	Married	Rural	No	No	Yes	No	Non smoker	Scanty+1	No	No	No	No	No	No	No	No	No	<4	Treatment after failure	No TB	<Normal	No	No	No	No
541	No	F	Less than 50	<40	Unmarried	Urban	No	No	Yes	No	Non smoker	Scanty+1	No	yes	No	No	No	No	No	No	No	<4	Treatment after Loss to follow up	No TB	Normal	No	No	No	No
542	No	F	Less than 50	>=40	Married	Rural	Yes	Yes	Yes	No	Non smoker	2+3+	No	No	No	No	No	No	No	No	No	<4	Treatment after failure	No TB	<Normal	No	No	No	No
543	No	F	Less than 50	>=40	Married	Urban	No	Yes	Yes	No	Non smoker	2+3+	No	No	No	No	No	No	Yes	No	No	<4	Treatment after failure	No TB	<Normal	Yes	No	No	No
544	Yes	M	Less than 50	>=40	Married	Urban	Yes	No	Yes	No	Non smoker	Scanty+1	cavitation	yes	Yes	Yes	Yes	Yes	No	No	No	4 or more than 4	Treatment after failure	TB	Normal	No	No	No	No
545	No	M	Less than 50	>=40	Married	Urban	Yes	No	Yes	No	Non smoker	Neg	No	yes	Yes	No	No	No	No	No	No	<4	Treatment after failure	TB	Normal	No	No	No	No
546	No	M	Less than 50	>=40	Unmarried	Urban	Yes	No	Yes	No	Non smoker	Scanty+1	cavitation	yes	No	Yes	No	No	No	No	No	<4	Relapse	No TB	<Normal	No	No	No	No
547	Yes	M	Less than 50	>=40	Married	Rural	Yes	No	Yes	No	Non smoker	2+3+	cavitation	No	No	No	No	No	No	No	No	<4	Treatment after failure	No TB	<Normal	No	No	No	No
548	Yes	M	Less than 50	>=40	Married	Rural	Yes	No	Yes	No	Non smoker	Scanty+1	No	yes	Yes	No	No	No	No	No	No	4 or more than 4	Treatment after failure	No TB	<Normal	No	No	No	No
549	No	F	Less than 50	<40	Married	Urban	No	No	Yes	No	Non smoker	2+3+	No	No	No	No	No	No	No	No	No	<4	Treatment after failure	No TB	Normal	No	No	No	No
550	No	F	Less than 50	<40	Married	Rural	No	No	Yes	No	Non smoker	Scanty+1	No	No	No	No	No	No	No	No	No	<4	Treatment after failure	TB	<Normal	No	No	No	No
551	No	M	Less than 50	>=40	Unmarried	Rural	Yes	No	Yes	No	Active+Exsmoker	2+3+	cavitation	yes	Yes	Yes	Yes	Yes	Yes	No	Yes	4 or more than 4	Treatment after failure	No TB	<Normal	Yes	No	No	No
552	No	F	Less than 50	>=40	Married	Urban	No	No	Yes	No	Non smoker	Scanty+1	No	yes	No	No	No	No	No	No	No	<4	Treatment after failure	No TB	<Normal	No	No	No	No
553	Yes	M	Less than 50	>=40	Married	Rural	Yes	No	Yes	No	Non smoker	Scanty+1	No	No	No	No	No	No	No	No	No	<4	Treatment after failure	No TB	Normal	No	No	No	No
554	Yes	M	Less than 50	>=40	Married	Urban	Yes	No	Yes	No	Non smoker	Scanty+1	No	No	No	No	No	No	No	No	No	<4	Treatment after failure	No TB	<Normal	No	No	No	No
555	No	M	Less than 50	>=40	Married	Urban	Yes	No	Yes	Yes	Non smoker	2+3+	No	yes	No	No	No	No	No	No	No	<4	Treatment after failure	No TB	<Normal	No	No	No	No
556	No	M	50 or more than 50	>=40	Married	Rural	Yes	No	Yes	No	Active+Exsmoker	2+3+	cavitation	yes	No	Yes	No	No	No	No	No	<4	Treatment after failure	No TB	Normal	No	No	No	No
557	No	F	Less than 50	>=40	Married	Rural	No	No	Yes	No	Non smoker	Scanty+1	No	yes	No	No	No	No	No	No	No	<4	Treatment after failure	No TB	<Normal	No	No	No	No
558	No	F	50 or more than 50	>=40	Married	Rural	No	Yes	Yes	Yes	Non smoker	Scanty+1	No	No	No	No	No	No	No	No	No	<4	Treatment after Loss to follow up	No TB	Normal	No	No	No	No
559	No	F	Less than 50	>=40	Unmarried	Urban	No	No	Yes	No	Non smoker	2+3+	cavitation	yes	No	Yes	No	No	No	No	No	<4	Treatment after failure	No TB	<Normal	No	No	No	No
560	No	F	Less than 50	<40	Married	Urban	No	No	Yes	No	Non smoker	2+3+	No	No	No	No	No	No	No	No	No	<4	Treatment after failure	TB	<Normal	No	No	No	No
561	Yes	F	Less than 50	<40	Married	Rural	No	No	Yes	No	Non smoker	2+3+	cavitation	yes	Yes	No	Yes	No	Yes	No	No	4 or more than 4	Treatment after failure	No TB	<Normal	Yes	No	No	No
562	No	F	Less than 50	>=40	Unmarried	Urban	No	No	Yes	No	Non smoker	2+3+	cavitation	No	No	No	No	No	No	No	No	<4	Treatment after failure	No TB	<Normal	No	No	No	No
563	Yes	M	Less than 50	>=40	Married	Urban	Yes	No	Yes	No	Non smoker	2+3+	cavitation	No	No	No	No	No	No	No	No	<4	Treatment after failure	No TB	Normal	No	No	No	No
564	No	M	Less than 50	>=40	Unmarried	Rural	Yes	No	Yes	No	Non smoker	Scanty+1	No	yes	Yes	Yes	Yes	Yes	Yes	No	No	4 or more than 4	Treatment after failure	No TB	<Normal	Yes	No	No	No
565	Yes	F	Less than 50	<40	Unmarried	Urban	No	No	Yes	No	Non smoker	2+3+	cavitation	yes	Yes	No	Yes	No	Yes	No	No	4 or more than 4	Treatment after failure	No TB	<Normal	Yes	No	No	No
566	No	M	Less than 50	>=40	Married	Urban	Yes	No	Yes	No	Non smoker	Scanty+1	No	yes	No	Yes	No	No	No	No	No	<4	Treatment after failure	No TB	Normal	No	No	No	No
567	No	M	Less than 50	>=40	Married	Urban	Yes	No	Yes	No	Non smoker	2+3+	cavitation	yes	Yes	Yes	Yes	Yes	Yes	No	No	4 or more than 4	Treatment after failure	No TB	<Normal	Yes	No	No	No
568	No	F	Less than 50	>=40	Married	Urban	No	No	Yes	No	Non smoker	Scanty+1	No	yes	No	No	No	No	No	No	No	<4	Treatment after failure	No TB	Normal	No	No	No	No
569	No	F	Less than 50	>=40	Unmarried	Urban	No	No	Yes	No	Non smoker	Neg	No	No	No	No	No	No	No	No	No	<4	Treatment after failure	TB	<Normal	No	No	No	No
570	Yes	M	50 or more than 50	>=40	Married	Rural	Yes	No	Yes	No	Non smoker	2+3+	cavitation	yes	Yes	No	No	No	Yes	No	No	<4	Treatment after failure	No TB	<Normal	Yes	No	No	No
571	Yes	F	50 or more than 50	<40	Married	Rural	No	No	Yes	No	Non smoker	2+3+	No	No	No	No	No	No	No	No	No	<4	Treatment after failure	No TB	<Normal	No	No	No	No
572	Yes	M	Less than 50	>=40	Married	Urban	Yes	No	Yes	No	Active+Exsmoker	Scanty+1	cavitation	yes	Yes	Yes	No	No	Yes	No	No	4 or more than 4	Treatment after failure	No TB	<Normal	Yes	No	No	No
573	No	F	Less than 50	>=40	Unmarried	Rural	No	No	Yes	No	Non smoker	2+3+	cavitation	yes	No	No	No	No	No	No	No	<4	Treatment after failure	No TB	Normal	No	No	No	No
574	No	M	Less than 50	<40	Unmarried	Rural	No	No	Yes	No	Non smoker	2+3+	cavitation	No	No	No	No	No	No	No	No	<4	Treatment after failure	No TB	<Normal	No	No	No	No
575	Yes	M	50 or more than 50	>=40	Married	Urban	Yes	No	Yes	No	Non smoker	2+3+	cavitation	yes	No	No	No	No	Yes	No	No	<4	Treatment after failure	No TB	Normal	Yes	No	No	No
576	No	M	Less than 50	>=40	Unmarried	Urban	Yes	No	Yes	No	Non smoker	Scanty+1	No	yes	No	No	No	No	No	Yes	No	<4	Treatment after failure	No TB	Normal	Yes	No	No	Yes
577	No	M	Less than 50	>=40	Married	Urban	Yes	Yes	Yes	No	Active+Exsmoker	Scanty+1	cavitation	No	No	No	No	No	No	No	No	<4	Treatment after failure	No TB	<Normal	No	No	No	No
578	Yes	M	50 or more than 50	>=40	Married	Rural	Yes	No	Yes	No	Non smoker	Scanty+1	cavitation	No	No	No	No	No	No	No	No	<4	Relapse	No TB	<Normal	No	No	No	No
579	No	M	Less than 50	>=40	Married	Urban	Yes	No	Yes	No	Active+Exsmoker	Scanty+1	No	yes	No	No	No	No	No	No	No	<4	Treatment after failure	No TB	<Normal	No	No	No	No
580	No	M	Less than 50	>=40	Married	Urban	Yes	No	Yes	No	Active+Exsmoker	2+3+	No	yes	No	No	No	No	Yes	No	No	<4	Treatment after failure	No TB	<Normal	Yes	No	No	No
581	No	M	Less than 50	>=40	Unmarried	Urban	No	No	Yes	No	Non smoker	Neg	No	yes	Yes	No	No	Yes	Yes	No	No	4 or more than 4	Treatment after failure	No TB	<Normal	No	No	No	No
582	Yes	M	50 or more than 50	>=40	Married	Urban	Yes	No	Yes	No	Non smoker	Scanty+1	cavitation	yes	No	No	Yes	No	Yes	Yes	No	4 or more than 4	Treatment after failure	TB	Normal	Yes	No	Yes	No
583	No	M	Less than 50	>=40	Married	Urban	Yes	No	Yes	No	Non smoker	Scanty+1	No	yes	No	Yes	No	No	No	No	No	<4	Treatment after failure	No TB	Normal	No	No	No	No
584	No	F	50 or more than 50	>=40	Married	Urban	No	No	Yes	No	Non smoker	Scanty+1	No	No	No	No	No	No	No	No	No	<4	Relapse	No TB	<Normal	No	No	No	No
585	Yes	M	Less than 50	>=40	Married	Rural	Yes	No	Yes	No	Non smoker	Scanty+1	cavitation	No	No	No	No	No	No	No	No	<4	Treatment after failure	No TB	<Normal	No	No	No	No
586	No	F	Less than 50	<40	Married	Urban	No	No	Yes	No	Non smoker	2+3+	No	yes	Yes	Yes	Yes	Yes	Yes	No	No	4 or more than 4	Treatment after failure	No TB	<Normal	Yes	No	No	No
587	No	F	Less than 50	<40	Married	Rural	No	No	Yes	No	Non smoker	Scanty+1	No	yes	No	Yes	No	No	No	No	No	<4	Treatment after failure	No TB	<Normal	No	No	No	No
588	No	M	Less than 50	>=40	Married	Urban	Yes	Yes	Yes	No	Non smoker	2+3+	No	yes	No	No	No	No	No	No	No	<4	Treatment after failure	No TB	<Normal	No	No	No	No
589	No	F	Less than 50	>=40	Married	Urban	No	Yes	Yes	No	Non smoker	Scanty+1	cavitation	No	No	No	No	No	No	No	No	<4	Treatment after failure	No TB	<Normal	No	No	No	No
590	No	M	50 or more than 50	>=40	Married	Urban	Yes	No	Yes	No	Non smoker	Neg	cavitation	yes	Yes	No	No	No	Yes	No	No	<4	Treatment after failure	No TB	Normal	Yes	No	No	No
591	Yes	F	Less than 50	>=40	Married	Rural	Yes	No	Yes	No	Non smoker	Scanty+1	cavitation	yes	No	No	No	No	No	No	No	<4	Treatment after Loss to follow up	No TB	<Normal	No	No	No	No
592	Yes	M	50 or more than 50	>=40	Married	Rural	No	No	Yes	No	Active+Exsmoker	Scanty+1	cavitation	No	No	No	No	No	No	No	No	<4	Treatment after failure	No TB	Normal	No	No	No	No
593	No	M	Less than 50	>=40	Married	Urban	Yes	No	Yes	No	Non smoker	2+3+	cavitation	No	No	No	No	No	No	No	No	<4	Treatment after failure	No TB	<Normal	No	No	No	No
594	No	F	Less than 50	<40	Unmarried	Urban	Yes	No	Yes	No	Non smoker	Neg	cavitation	No	No	No	No	No	No	No	No	<4	Treatment after failure	No TB	<Normal	No	No	No	No
595	No	F	Less than 50	>=40	Married	Rural	No	No	Yes	No	Non smoker	2+3+	cavitation	yes	No	No	Yes	No	No	No	No	4 or more than 4	Treatment after failure	No TB	Normal	Yes	No	No	No
596	Yes	F	Less than 50	<40	Married	Rural	No	No	Yes	Yes	Non smoker	Scanty+1	No	yes	No	No	No	No	Yes	No	No	<4	Treatment after Loss to follow up	No TB	Normal	Yes	No	No	No
597	No	F	50 or more than 50	>=40	Married	Rural	No	No	Yes	No	Non smoker	2+3+	No	yes	Yes	Yes	Yes	Yes	Yes	No	No	4 or more than 4	Treatment after Loss to follow up	No TB	<Normal	Yes	No	No	No
598	Yes	M	Less than 50	>=40	Married	Urban	Yes	No	Yes	No	Non smoker	2+3+	cavitation	No	No	No	No	No	No	No	No	<4	Treatment after failure	TB	<Normal	No	No	No	No
599	Yes	F	Less than 50	<40	Married	Rural	No	No	Yes	No	Non smoker	2+3+	cavitation	yes	No	No	No	No	No	No	No	<4	Relapse	No TB	<Normal	No	No	No	No
600	No	F	Less than 50	>=40	Unmarried	Urban	No	No	Yes	No	Non smoker	Neg	No	No	No	No	No	No	No	No	No	<4	Treatment after failure	No TB	<Normal	No	No	No	No
601	No	M	Less than 50	>=40	Married	Rural	No	No	Yes	No	Non smoker	2+3+	cavitation	yes	Yes	Yes	No	No	No	No	No	4 or more than 4	Treatment after failure	No TB	Normal	No	No	No	No
602	No	F	Less than 50	>=40	Married	Rural	Yes	No	Yes	No	Non smoker	Scanty+1	No	No	No	No	No	No	No	No	No	<4	Treatment after failure	No TB	<Normal	No	No	No	No
603	No	M	50 or more than 50	>=40	Married	Urban	No	No	Yes	No	Non smoker	Neg	No	yes	No	No	No	No	No	No	No	<4	Treatment after failure	No TB	<Normal	No	No	No	No
604	Yes	M	Less than 50	<40	Married	Urban	Yes	No	No	No	Non smoker	Neg	cavitation	No	No	No	No	No	No	No	No	<4	New	No TB	<Normal	No	No	No	No
605	Yes	F	Less than 50	<40	Unmarried	Urban	Yes	No	No	No	Non smoker	2+3+	cavitation	yes	No	No	No	No	No	No	No	<4	New	No TB	<Normal	No	No	No	No
606	No	M	Less than 50	>=40	Married	Urban	No	Yes	Yes	No	Non smoker	2+3+	cavitation	No	No	No	No	No	No	No	No	<4	Treatment after failure	No TB	<Normal	No	No	No	No
607	No	M	50 or more than 50	>=40	Married	Urban	No	Yes	Yes	No	Active+Exsmoker	2+3+	cavitation	No	No	No	No	No	No	No	No	<4	Treatment after failure	No TB	<Normal	No	No	No	No
608	No	M	Less than 50	>=40	Married	Urban	Yes	No	Yes	No	Non smoker	2+3+	No	yes	Yes	Yes	No	No	Yes	No	No	4 or more than 4	Treatment after failure	TB	Normal	Yes	No	No	No
609	Yes	F	Less than 50	>=40	Married	Rural	Yes	No	Yes	No	Non smoker	2+3+	cavitation	No	No	No	No	No	No	No	No	<4	Treatment after failure	No TB	<Normal	No	No	No	No
610	No	M	Less than 50	>=40	Married	Urban	Yes	Yes	Yes	No	Non smoker	2+3+	cavitation	No	No	No	No	No	No	No	No	<4	Treatment after failure	No TB	<Normal	No	No	No	No
611	No	M	50 or more than 50	<40	Married	Rural	Yes	No	Yes	No	Non smoker	2+3+	cavitation	No	No	No	No	No	No	No	No	<4	Treatment after failure	No TB	Normal	No	No	No	No
612	No	F	Less than 50	>=40	Unmarried	Urban	No	No	Yes	No	Active+Exsmoker	2+3+	No	yes	Yes	Yes	Yes	Yes	No	No	No	4 or more than 4	Treatment after failure	No TB	<Normal	Yes	No	No	No
613	No	M	Less than 50	<40	Married	Urban	Yes	Yes	Yes	No	Non smoker	2+3+	No	No	No	No	No	No	No	No	No	<4	Treatment after failure	No TB	<Normal	No	No	No	No
614	No	F	Less than 50	>=40	Married	Urban	No	No	Yes	No	Non smoker	2+3+	No	yes	No	Yes	No	No	No	No	No	<4	Treatment after failure	No TB	<Normal	No	No	No	No
615	No	M	Less than 50	>=40	Unmarried	Urban	Yes	No	Yes	No	Non smoker	2+3+	No	yes	No	Yes	No	No	Yes	No	No	4 or more than 4	Treatment after failure	No TB	Normal	Yes	No	No	No
616	No	F	50 or more than 50	>=40	Married	Urban	No	No	Yes	No	Non smoker	Scanty+1	No	No	No	No	No	No	No	No	No	<4	Treatment after failure	No TB	<Normal	No	No	No	No
617	Yes	M	Less than 50	<40	Unmarried	Urban	Yes	No	Yes	No	Non smoker	Scanty+1	cavitation	yes	No	No	No	No	Yes	No	No	<4	Treatment after failure	No TB	<Normal	Yes	No	No	No
618	Yes	M	50 or more than 50	>=40	Married	Rural	Yes	Yes	Yes	No	Non smoker	Neg	cavitation	No	No	No	No	No	No	No	No	<4	Treatment after failure	No TB	<Normal	No	No	No	No
619	No	M	Less than 50	>=40	Unmarried	Urban	No	No	Yes	No	Non smoker	Scanty+1	No	No	No	No	No	No	No	No	No	<4	Treatment after failure	No TB	Normal	No	No	No	No
620	No	F	Less than 50	<40	Married	Rural	No	No	Yes	No	Non smoker	Scanty+1	No	No	No	No	No	No	No	No	No	<4	Treatment after failure	No TB	<Normal	No	No	No	No
621	No	M	Less than 50	<40	Married	Urban	Yes	No	Yes	No	Non smoker	Scanty+1	No	No	No	No	No	No	No	No	No	<4	Treatment after failure	No TB	<Normal	No	No	No	No
622	No	M	Less than 50	>=40	Married	Rural	Yes	No	Yes	No	Non smoker	Neg	No	No	No	No	No	No	No	No	No	<4	Treatment after failure	No TB	<Normal	No	No	No	No
623	No	F	Less than 50	<40	Married	Rural	No	No	Yes	No	Non smoker	2+3+	cavitation	yes	Yes	No	No	No	Yes	No	No	4 or more than 4	Treatment after failure	No TB	<Normal	Yes	No	No	No
624	No	F	Less than 50	<40	Unmarried	Urban	No	No	Yes	No	Non smoker	Scanty+1	No	yes	Yes	No	Yes	No	No	No	No	4 or more than 4	Treatment after failure	No TB	<Normal	No	No	No	No
625	No	F	Less than 50	>=40	Unmarried	Rural	No	No	Yes	No	Non smoker	Scanty+1	No	yes	Yes	Yes	Yes	Yes	No	No	No	4 or more than 4	Treatment after failure	No TB	<Normal	No	No	No	No
626	No	F	50 or more than 50	>=40	Unmarried	Urban	No	Yes	Yes	No	Non smoker	Neg	No	No	No	No	No	No	No	No	No	<4	Treatment after failure	No TB	Normal	No	No	No	No
627	No	M	Less than 50	<40	Unmarried	Urban	Yes	No	Yes	No	Non smoker	Neg	No	No	No	No	No	No	No	No	No	<4	Treatment after failure	No TB	<Normal	No	No	No	No
628	Yes	M	Less than 50	>=40	Unmarried	Urban	No	No	Yes	No	Non smoker	2+3+	cavitation	yes	Yes	No	Yes	No	No	No	No	4 or more than 4	Treatment after failure	No TB	<Normal	Yes	No	No	No
629	No	F	Less than 50	<40	Married	Urban	No	No	Yes	No	Non smoker	2+3+	No	yes	Yes	No	No	No	Yes	No	No	4 or more than 4	Treatment after failure	No TB	<Normal	Yes	No	No	No
630	No	F	Less than 50	<40	Unmarried	Urban	No	No	Yes	No	Non smoker	Scanty+1	No	No	No	No	No	No	No	No	No	<4	Treatment after failure	No TB	<Normal	No	No	No	No
631	No	M	Less than 50	>=40	Married	Urban	Yes	Yes	Yes	No	Active+Exsmoker	Scanty+1	cavitation	No	No	No	No	No	No	No	No	<4	Treatment after failure	No TB	Normal	No	No	No	No
632	Yes	F	Less than 50	>=40	Married	Rural	No	No	Yes	Yes	Non smoker	Scanty+1	cavitation	No	No	No	No	No	No	No	No	<4	Treatment after failure	No TB	<Normal	No	No	No	No
633	No	F	Less than 50	>=40	Married	Rural	No	No	Yes	Yes	Non smoker	Scanty+1	No	No	No	No	No	No	No	No	No	<4	Treatment after failure	No TB	Normal	No	No	No	No
634	No	M	Less than 50	>=40	Married	Urban	No	No	Yes	Yes	Non smoker	2+3+	No	No	No	No	No	No	No	No	No	<4	Treatment after failure	No TB	<Normal	No	No	No	No
635	No	F	Less than 50	<40	Unmarried	Urban	No	No	Yes	No	Non smoker	2+3+	No	No	No	No	No	No	No	No	No	<4	Treatment after Loss to follow up	No TB	<Normal	No	No	No	No
636	No	M	Less than 50	>=40	Unmarried	Urban	Yes	No	Yes	No	Non smoker	Scanty+1	No	No	No	No	No	No	No	No	No	<4	Treatment after failure	No TB	<Normal	No	No	No	No
637	Yes	M	50 or more than 50	>=40	Married	Urban	Yes	No	Yes	No	Active+Exsmoker	2+3+	cavitation	yes	No	No	No	No	No	No	No	<4	Treatment after failure	No TB	<Normal	No	No	No	No
638	No	F	Less than 50	<40	Married	Rural	No	Yes	Yes	No	Non smoker	Neg	cavitation	yes	Yes	No	No	No	Yes	No	No	4 or more than 4	Treatment after failure	TB	<Normal	Yes	No	No	No
639	No	F	Less than 50	<40	Unmarried	Rural	No	No	Yes	No	Non smoker	2+3+	No	No	No	No	No	No	No	No	No	<4	Treatment after failure	No TB	<Normal	No	No	No	No
640	Yes	M	50 or more than 50	>=40	Married	Rural	No	Yes	Yes	No	Active+Exsmoker	2+3+	cavitation	yes	No	No	No	No	Yes	No	No	<4	Treatment after failure	No TB	<Normal	Yes	No	No	No
641	No	M	Less than 50	>=40	Married	Rural	Yes	Yes	Yes	No	Non smoker	2+3+	No	No	No	No	No	No	No	No	No	<4	Treatment after failure	No TB	Normal	No	No	No	No
642	No	M	Less than 50	>=40	Married	Rural	Yes	No	Yes	No	Non smoker	2+3+	No	No	No	No	No	No	No	No	No	<4	Treatment after failure	TB	<Normal	No	No	No	No
643	No	M	Less than 50	>=40	Married	Rural	Yes	Yes	Yes	No	Non smoker	2+3+	cavitation	yes	Yes	Yes	Yes	Yes	No	No	No	4 or more than 4	Treatment after failure	No TB	Normal	Yes	No	No	No
644	No	M	50 or more than 50	>=40	Married	Urban	Yes	Yes	Yes	Yes	Active+Exsmoker	Scanty+1	cavitation	yes	Yes	Yes	No	No	Yes	No	No	4 or more than 4	Treatment after Loss to follow up	TB	<Normal	Yes	No	No	No
645	No	F	Less than 50	<40	Married	Rural	No	No	Yes	No	Non smoker	2+3+	cavitation	yes	Yes	No	No	No	No	No	No	<4	Treatment after failure	No TB	<Normal	No	No	No	No
646	No	F	50 or more than 50	>=40	Married	Rural	No	Yes	Yes	No	Non smoker	Scanty+1	cavitation	yes	Yes	Yes	Yes	Yes	No	No	No	4 or more than 4	Treatment after Loss to follow up	No TB	Normal	No	No	No	No
647	No	M	Less than 50	>=40	Married	Rural	Yes	No	Yes	Yes	Non smoker	Neg	No	yes	No	No	No	No	No	No	No	<4	Treatment after Loss to follow up	No TB	Normal	No	No	No	No
648	No	F	Less than 50	>=40	Married	Urban	No	No	Yes	No	Non smoker	2+3+	No	yes	No	No	No	No	No	No	No	<4	Treatment after failure	No TB	<Normal	No	No	No	No
649	No	M	Less than 50	>=40	Married	Urban	Yes	No	Yes	No	Active+Exsmoker	2+3+	No	No	No	No	No	No	No	No	No	<4	Treatment after failure	No TB	Normal	No	No	No	No
650	No	F	Less than 50	<40	Married	Rural	No	No	Yes	No	Non smoker	Scanty+1	cavitation	No	No	No	No	No	No	No	No	<4	Treatment after failure	No TB	<Normal	No	No	No	No
651	No	F	Less than 50	>=40	Married	Rural	No	No	Yes	No	Non smoker	2+3+	No	yes	No	No	No	No	No	No	No	<4	Treatment after Loss to follow up	No TB	<Normal	No	No	No	No
652	No	M	Less than 50	>=40	Married	Urban	Yes	Yes	Yes	No	Non smoker	Scanty+1	cavitation	No	No	No	No	No	No	No	No	<4	Treatment after failure	No TB	Normal	No	No	No	No
653	No	M	50 or more than 50	>=40	Married	Rural	Yes	No	Yes	No	Non smoker	2+3+	No	yes	No	No	No	No	Yes	No	No	<4	Treatment after failure	No TB	Normal	Yes	No	No	No
654	No	M	Less than 50	>=40	Married	Urban	Yes	No	Yes	No	Non smoker	2+3+	cavitation	yes	No	Yes	No	No	No	No	No	<4	Treatment after failure	No TB	<Normal	No	No	No	No
655	No	M	Less than 50	>=40	Married	Rural	Yes	Yes	Yes	No	Non smoker	2+3+	No	No	No	No	No	No	No	No	No	<4	Treatment after failure	No TB	Normal	No	No	No	No
656	No	M	Less than 50	>=40	Married	Rural	Yes	No	Yes	No	Non smoker	2+3+	No	No	No	No	No	No	No	No	No	<4	Treatment after failure	No TB	Normal	No	No	No	No
657	No	F	Less than 50	<40	Unmarried	Urban	No	No	Yes	No	Non smoker	2+3+	No	No	No	No	No	No	No	No	No	<4	Treatment after failure	No TB	<Normal	No	No	No	No
658	No	M	Less than 50	>=40	Married	Rural	Yes	No	Yes	Yes	Non smoker	2+3+	cavitation	yes	Yes	No	No	No	No	No	No	<4	Treatment after Loss to follow up	No TB	<Normal	No	No	No	No
659	No	M	Less than 50	>=40	Married	Rural	No	No	Yes	No	Non smoker	2+3+	cavitation	yes	No	No	No	No	No	No	No	<4	Treatment after failure	No TB	<Normal	No	No	No	No
660	Yes	F	Less than 50	<40	Unmarried	Urban	No	No	Yes	No	Non smoker	2+3+	cavitation	No	No	No	No	No	No	No	No	<4	Treatment after failure	No TB	<Normal	No	No	No	No
661	No	F	Less than 50	>=40	Unmarried	Urban	No	No	Yes	Yes	Non smoker	2+3+	No	yes	Yes	Yes	Yes	No	Yes	Yes	Yes	4 or more than 4	Others	No TB	<Normal	Yes	Yes	Yes	Yes
662	Yes	M	50 or more than 50	>=40	Married	Rural	No	No	Yes	No	Active+Exsmoker	Scanty+1	cavitation	No	No	No	No	No	No	No	No	<4	Treatment after failure	No TB	<Normal	No	No	No	No
663	No	M	50 or more than 50	<40	Married	Rural	No	No	No	No	Non smoker	Neg	No	No	No	No	No	No	No	No	No	<4	New	No TB	Normal	No	No	No	No
664	No	F	Less than 50	<40	Married	Urban	No	No	Yes	No	Non smoker	Neg	No	No	No	No	No	No	No	No	No	<4	Treatment after failure	No TB	Normal	No	No	No	No
665	No	M	Less than 50	<40	Unmarried	Urban	No	No	Yes	No	Non smoker	Scanty+1	No	No	No	No	No	No	No	No	No	<4	Treatment after failure	No TB	<Normal	No	No	No	No
666	No	F	Less than 50	>=40	Married	Urban	No	No	Yes	No	Non smoker	Scanty+1	No	yes	No	No	No	No	No	No	No	<4	Treatment after failure	No TB	Normal	No	No	No	No
667	No	F	Less than 50	>=40	Married	Rural	No	No	Yes	No	Non smoker	2+3+	cavitation	No	Yes	No	No	No	No	No	No	<4	Treatment after failure	No TB	Normal	No	No	No	No
668	No	F	Less than 50	>=40	Married	Urban	No	Yes	Yes	No	Non smoker	Scanty+1	No	No	No	No	No	No	No	No	No	<4	Treatment after failure	No TB	<Normal	No	No	No	No
669	No	M	50 or more than 50	>=40	Married	Rural	Yes	Yes	Yes	No	Non smoker	Scanty+1	No	yes	No	No	No	No	No	No	No	<4	Treatment after failure	No TB	<Normal	No	No	No	No
670	No	M	Less than 50	<40	Married	Rural	No	No	No	No	Non smoker	Scanty+1	cavitation	No	No	No	No	No	No	No	No	<4	New	No TB	<Normal	No	No	No	No
671	No	M	50 or more than 50	>=40	Married	Rural	No	No	No	No	Non smoker	Scanty+1	cavitation	No	No	No	No	No	No	No	No	<4	New	TB	<Normal	No	No	No	No
672	No	F	50 or more than 50	>=40	Married	Rural	No	No	No	No	Non smoker	Scanty+1	cavitation	yes	Yes	No	No	No	No	No	No	<4	New	TB	Normal	No	No	No	No
673	No	M	50 or more than 50	>=40	Married	Urban	Yes	Yes	No	No	Active+Exsmoker	2+3+	cavitation	yes	Yes	No	No	No	Yes	No	No	4 or more than 4	New	No TB	<Normal	Yes	No	No	No
674	No	F	Less than 50	<40	Married	Urban	No	No	Yes	No	Non smoker	2+3+	cavitation	yes	Yes	No	No	No	Yes	No	No	4 or more than 4	Treatment after failure	No TB	<Normal	Yes	No	No	No
675	Yes	F	Less than 50	<40	Unmarried	Rural	No	No	Yes	No	Non smoker	2+3+	cavitation	yes	Yes	No	No	No	Yes	Yes	No	4 or more than 4	Treatment after failure	No TB	<Normal	Yes	Yes	Yes	No
676	Yes	M	Less than 50	<40	Married	Rural	No	No	No	No	Active+Exsmoker	Scanty+1	cavitation	yes	No	No	No	No	Yes	No	No	<4	New	No TB	<Normal	Yes	No	No	No
677	No	F	Less than 50	>=40	Married	Urban	No	No	Yes	No	Non smoker	Scanty+1	No	No	No	No	No	No	No	No	No	<4	Treatment after failure	No TB	Normal	No	No	No	No
678	No	M	Less than 50	>=40	Married	Urban	Yes	Yes	Yes	No	Non smoker	Scanty+1	No	yes	No	No	No	No	No	No	No	<4	Treatment after failure	No TB	Normal	No	No	No	No
679	No	M	50 or more than 50	>=40	Married	Rural	No	No	No	No	Non smoker	Scanty+1	No	No	No	No	No	No	No	No	No	<4	New	No TB	<Normal	No	No	No	No
680	No	F	50 or more than 50	<40	Married	Rural	No	No	No	No	Non smoker	Scanty+1	No	yes	No	Yes	No	No	Yes	No	No	4 or more than 4	New	No TB	Normal	Yes	No	No	No
681	No	F	Less than 50	<40	Unmarried	Rural	No	No	No	No	Non smoker	Scanty+1	cavitation	yes	Yes	No	No	No	Yes	No	No	4 or more than 4	New	No TB	<Normal	Yes	No	No	No
682	No	F	Less than 50	<40	Unmarried	Urban	No	No	Yes	No	Non smoker	2+3+	No	No	No	No	No	No	No	No	No	<4	Treatment after failure	No TB	<Normal	No	No	No	No
683	Yes	M	50 or more than 50	>=40	Married	Urban	No	Yes	Yes	Yes	Non smoker	2+3+	cavitation	yes	No	No	Yes	No	Yes	Yes	No	4 or more than 4	Treatment after Loss to follow up	TB	<Normal	Yes	No	Yes	No
684	No	M	Less than 50	>=40	Unmarried	Urban	No	No	Yes	No	Non smoker	Scanty+1	cavitation	yes	Yes	Yes	No	No	No	No	No	4 or more than 4	Treatment after failure	No TB	<Normal	No	No	No	No
685	Yes	F	Less than 50	>=40	Married	Rural	No	No	Yes	No	Non smoker	2+3+	cavitation	yes	Yes	Yes	No	No	Yes	No	No	4 or more than 4	Treatment after failure	No TB	Normal	Yes	No	No	No
686	No	F	Less than 50	<40	Married	Rural	No	No	Yes	No	Non smoker	Scanty+1	No	No	No	No	No	No	No	No	No	<4	Treatment after failure	No TB	Normal	No	No	No	No
687	Yes	M	50 or more than 50	>=40	Married	Rural	No	No	Yes	No	Non smoker	2+3+	cavitation	yes	Yes	No	No	No	No	No	No	<4	Treatment after failure	No TB	<Normal	No	No	No	No
688	No	F	Less than 50	>=40	Unmarried	Urban	No	No	No		Non smoker	Neg	cavitation	yes	Yes	No	No	No	No	No	No	<4	New	TB	Normal	No	No	No	No
689	Yes	F	Less than 50	>=40	Unmarried	Urban	No	No	Yes	No	Non smoker	2+3+	cavitation	No	No	No	No	No	No	No	No	<4	Treatment after failure	No TB	<Normal	No	No	No	No
690	No	M	Less than 50	>=40	Unmarried	Urban	No	No	Yes	No	Non smoker	Scanty+1	cavitation	No	No	No	No	No	No	No	No	<4	Treatment after failure	No TB	<Normal	No	No	No	No
691	No	M	Less than 50	>=40	Married	Rural	Yes	Yes	Yes	No	Active+Exsmoker	Scanty+1	No	yes	No	No	No	No	No	No	No	<4	Treatment after failure	TB	Normal	No	No	No	No
692	No	F	Less than 50	>=40	Married	Rural	Yes	No	Yes	No	Non smoker	Scanty+1	cavitation	No	No	No	No	No	No	No	No	<4	Treatment after failure	No TB	<Normal	No	No	No	No
693	Yes	F	Less than 50	<40	Unmarried	Urban	No	No	No	No	Non smoker	Scanty+1	cavitation	No	No	No	No	No	No	No	No	<4	New	No TB	<Normal	No	No	No	No
694	No	M	Less than 50	>=40	Married	Rural	No	No	Yes	No	Active+Exsmoker	Neg	No	No	No	No	No	No	No	No	No	<4	Treatment after failure	TB	<Normal	No	No	No	No
695	Yes	F	Less than 50	>=40	Married	Rural	Yes	No	Yes	No	Non smoker	2+3+	cavitation	No	No	No	No	No	No	No	No	<4	Treatment after failure	No TB	<Normal	No	No	No	No
696	No	F	Less than 50	<40	Unmarried	Rural	No	No	No	No	Non smoker	Scanty+1	No	No	No	No	No	No	No	No	No	<4	New	No TB	<Normal	No	No	No	No
697	No	M	Less than 50	>=40	Married	Rural	No	Yes	Yes	No	Non smoker	2+3+	No	No	No	No	No	No	No	No	No	<4	Treatment after failure	No TB	Normal	No	No	No	No
698	Yes	M	Less than 50	>=40	Married	Rural	Yes	Yes	Yes	Yes	Non smoker	Scanty+1	cavitation	yes	Yes	Yes	Yes	Yes	Yes	Yes	No	4 or more than 4	Treatment after Loss to follow up	No TB	<Normal	Yes	Yes	Yes	Yes
699	No	F	Less than 50	>=40	Married	Rural	Yes	No	No	No	Non smoker	Scanty+1	No	No	No	No	No	No	No	No	No	<4	New	TB	<Normal	No	No	No	No
700	Yes	F	Less than 50	>=40	Married	Rural	No	No	Yes	Yes	Non smoker	Scanty+1	cavitation	yes	No	No	No	No	Yes	No	No	<4	Others	No TB	Normal	Yes	No	No	No
701	Yes	M	50 or more than 50	>=40	Married	Urban	No	No	Yes	No	Non smoker	2+3+	cavitation	No	No	No	No	No	No	No	No	<4	Treatment after failure	No TB	<Normal	No	No	No	No
702	No	F	Less than 50	<40	Unmarried	Rural	No	No	Yes	No	Non smoker	Scanty+1	cavitation	No	No	No	No	No	No	No	No	<4	Treatment after failure	No TB	<Normal	No	No	No	No
703	Yes	M	Less than 50	<40	Unmarried	Urban	No	No	Yes	No	Non smoker	Scanty+1	cavitation	No	No	No	No	No	No	No	No	<4	Treatment after failure	No TB	<Normal	No	No	No	No
704	No	F	Less than 50	>=40	Married	Urban	No	No	Yes	No	Non smoker	Scanty+1	No	No	No	No	No	No	No	No	No	<4	Treatment after failure	No TB	<Normal	No	No	No	No
705	No	M	50 or more than 50	>=40	Married	Rural	No	Yes	No	No	Active+Exsmoker	Scanty+1	No	No	No	No	No	No	No	No	No	<4	New	No TB	<Normal	No	No	No	No
706	Yes	M	50 or more than 50	>=40	Married	Urban	No	No	Yes	No	Non smoker	Scanty+1	cavitation	No	No	No	No	No	No	No	No	<4	Treatment after failure	No TB	<Normal	No	No	No	No
707	Yes	M	Less than 50	>=40	Unmarried	Rural	Yes	No	No	No	Non smoker	Scanty+1	cavitation	No	No	No	No	No	No	No	No	<4	New	No TB	Normal	No	No	No	No
708	Yes	M	Less than 50	<40	Unmarried	Urban	No	No	No	No	Non smoker	Scanty+1	cavitation	No	No	No	No	No	No	No	No	<4	New	No TB	<Normal	No	No	No	No
709	Yes	F	Less than 50	<40	Married	Urban	No	No	Yes	No	Non smoker	Scanty+1	cavitation	No	No	No	No	No	No	No	No	<4	Treatment after failure	No TB	<Normal	No	No	No	No
710	No	M	Less than 50	<40	Unmarried	Rural	No	No	Yes	No	Non smoker	2+3+	cavitation	No	No	No	No	No	No	No	No	<4	Treatment after failure	No TB	<Normal	No	No	No	No
711	No	F	Less than 50	<40	Married	Rural	No	No	Yes	No	Non smoker	2+3+	cavitation	No	No	No	No	No	No	No	No	<4	Treatment after failure	No TB	<Normal	No	No	No	No
712	Yes	F	Less than 50	<40	Married	Urban	No	No	Yes	Yes	Non smoker	2+3+	No	yes	Yes	Yes	No	No	No	No	No	4 or more than 4	Relapse	No TB	Normal	No	No	No	No
713	No	F	Less than 50	<40	Married	Urban	No	No	Yes	No	Non smoker	2+3+	cavitation	No	No	No	No	No	No	No	No	<4	Treatment after failure	No TB	<Normal	No	No	No	No
714	No	M	50 or more than 50	>=40	Married	Rural	No	Yes	Yes	No	Non smoker	2+3+	cavitation	yes	No	No	No	No	Yes	No	No	<4	Treatment after failure	No TB	<Normal	Yes	No	No	No
715	No	M	Less than 50	>=40	Married	Urban	No	No	Yes	No	Non smoker	Scanty+1	cavitation	No	No	No	No	No	No	No	No	<4	Treatment after failure	No TB	Normal	No	No	No	No
716	No	F	Less than 50	>=40	Unmarried	Rural	No	No	No	No	Non smoker	Scanty+1	No	yes	No	No	No	No	No	No	No	<4	New	No TB	<Normal	No	No	No	No
717	Yes	M	50 or more than 50	>=40	Married	Urban	No	No	Yes	No	Non smoker	Scanty+1	cavitation	No	No	No	No	No	No	No	No	<4	Treatment after failure	No TB	<Normal	No	No	No	No
718	Yes	M	50 or more than 50	>=40	Married	Urban	No	No	Yes	No	Active+Exsmoker	2+3+	cavitation	yes	No	No	No	No	Yes	No	No	<4	Treatment after failure	No TB	<Normal	Yes	No	No	No
719	Yes	F	Less than 50	<40	Married	Rural	No	No	Yes	No	Non smoker	Scanty+1	cavitation	yes	Yes	Yes	No	No	Yes	Yes	No	4 or more than 4	Treatment after failure	No TB	Normal	Yes	Yes	Yes	No
720	Yes	F	Less than 50	<40	Unmarried	Rural	No	No	No	No	Non smoker	Scanty+1	cavitation	No	No	No	No	No	No	No	No	<4	New	No TB	<Normal	No	No	No	No
721	No	M	Less than 50	>=40	Married	Urban	Yes	No	Yes	No	Active+Exsmoker	2+3+	No	No	No	No	No	No	No	No	No	<4	Treatment after Loss to follow up	No TB	<Normal	No	No	No	No
722	No	F	Less than 50	<40	Unmarried	Rural	No	No	Yes	No	Non smoker	Scanty+1	cavitation	yes	Yes	No	No	No	Yes	No	No	4 or more than 4	Treatment after failure	No TB	<Normal	Yes	No	No	No
723	No	F	Less than 50	>=40	Married	Rural	No	No	Yes	No	Non smoker	Scanty+1	No	No	No	No	No	No	No	No	No	<4	Treatment after failure	No TB	<Normal	No	No	No	No
724	Yes	M	Less than 50	>=40	Married	Urban	No	No	Yes	No	Non smoker	Scanty+1	No	yes	Yes	Yes	No	No	Yes	No	No	4 or more than 4	Treatment after failure	No TB	Normal	Yes	No	No	No
725	No	M	Less than 50	>=40	Unmarried	Rural	No	No	No	No	Non smoker	Scanty+1	No	No	No	No	No	No	No	No	No	<4	New	No TB	<Normal	No	No	No	No
726	No	M	Less than 50	<40	Unmarried	Rural	No	No	No	No	Non smoker	Scanty+1	No	yes	Yes	No	No	No	No	No	No	<4	New	No TB	<Normal	No	No	No	No
727	No	F	Less than 50	<40	Unmarried	Rural	No	No	No	No	Non smoker	2+3+	cavitation	yes	Yes	Yes	No	No	Yes	No	No	4 or more than 4	New	No TB	<Normal	Yes	No	No	No
728	No	M	Less than 50	<40	Married	Urban	Yes	No	Yes	No	Non smoker	Scanty+1	cavitation	yes	Yes	No	No	No	Yes	No	No	4 or more than 4	Treatment after failure	No TB	<Normal	Yes	No	No	No
729	Yes	F	Less than 50	>=40	Married	Rural	No	No	Yes	No	Non smoker	Scanty+1	cavitation	yes	Yes	No	No	No	Yes	No	No	4 or more than 4	Treatment after failure	No TB	<Normal	Yes	No	No	No
730	Yes	M	Less than 50	>=40	Unmarried	Urban	Yes	No	Yes	Yes	Non smoker	Scanty+1	cavitation	yes	Yes	Yes	No	No	Yes	No	No	4 or more than 4	Others	No TB	<Normal	Yes	No	No	No
731	No	F	Less than 50	<40	Unmarried	Urban	No	No	No	No	Non smoker	Scanty+1	No	yes	No	No	No	No	No	No	No	<4	New	No TB	<Normal	No	No	No	No
732	No	M	Less than 50	>=40	Unmarried	Urban	No	No	No	No	Non smoker	Scanty+1	No	No	No	No	No	No	No	No	No	<4	New	No TB	<Normal	No	No	No	No
733	No	F	Less than 50	<40	Unmarried	Rural	No	No	No	No	Non smoker	Scanty+1	No	No	No	No	No	No	No	No	No	<4	New	No TB	Normal	No	No	No	No
734	No	F	Less than 50	<40	Unmarried	Rural	No	No	Yes	No	Non smoker	Scanty+1	No	yes	No	No	No	No	Yes	No	No	<4	Treatment after failure	No TB	<Normal	Yes	No	No	No
735	No	M	Less than 50	>=40	Married	Urban	No	Yes	Yes	No	Non smoker	2+3+	cavitation	No	No	No	No	No	No	No	No	<4	Treatment after failure	No TB	<Normal	No	No	No	No
736	Yes	F	Less than 50	>=40	Unmarried	Rural	No	No	No	No	Non smoker	Scanty+1	cavitation	No	No	No	No	No	No	No	No	<4	New	No TB	<Normal	No	No	No	No
737	Yes	F	50 or more than 50	<40	Married	Rural	No	No	Yes	No	Non smoker	Scanty+1	cavitation	No	No	No	No	No	No	No	No	<4	Treatment after failure	No TB	<Normal	No	No	No	No
738	No	F	50 or more than 50	<40	Married	Rural	No	No	No	No	Non smoker	2+3+	cavitation	No	No	No	No	No	Yes	No	No	<4	New	No TB	<Normal	Yes	No	No	No
739	Yes	F	Less than 50	<40	Unmarried	Rural	No	No	Yes	No	Non smoker	Scanty+1	cavitation	No	No	No	No	No	No	No	No	<4	Treatment after failure	No TB	Normal	No	No	No	No
740	No	M	Less than 50	>=40	Married	Rural	Yes	No	Yes	No	Active+Exsmoker	Neg	No	yes	No	Yes	No	No	Yes	No	No	4 or more than 4	Treatment after failure	No TB	<Normal	Yes	No	No	No
741	Yes	F	Less than 50	<40	Married	Urban	No	No	No	No	Non smoker	2+3+	cavitation	No	No	No	No	No	No	No	No	<4	New	No TB	<Normal	No	No	No	No
742	Yes	F	50 or more than 50	<40	Married	Urban	No	No	No	No	Non smoker	2+3+	No	yes	Yes	No	No	No	Yes	No	No	4 or more than 4	New	No TB	Normal	Yes	No	No	No
743	No	M	Less than 50	>=40	Unmarried	Urban	Yes	No	Yes	No	Non smoker	2+3+	No	yes	No	No	No	No	No	No	No	<4	Treatment after Loss to follow up	No TB	<Normal	No	No	No	No
744	Yes	M	Less than 50	>=40	Married	Urban	Yes	No	Yes	No	Non smoker	Scanty+1	cavitation	No	No	No	No	No	No	No	No	<4	Treatment after Loss to follow up	No TB	<Normal	No	No	No	No
745	No	F	Less than 50	>=40	Married	Rural	No	No	Yes	No	Non smoker	Scanty+1	No	No	No	No	No	No	No	No	No	<4	Treatment after failure	No TB	<Normal	No	No	No	No
746	No	F	Less than 50	>=40	Married	Urban	No	No	Yes	No	Non smoker	Neg	No	No	No	No	No	No	No	No	No	<4	Treatment after failure	No TB	<Normal	No	No	No	No
747	No	F	Less than 50	<40	Unmarried	Rural	No	No	Yes	No	Non smoker	Scanty+1	cavitation	No	No	No	No	No	No	No	No	<4	Treatment after failure	No TB	<Normal	No	No	No	No
748	No	F	Less than 50	<40	Unmarried	Urban	No	No	No	No	Non smoker	Scanty+1	cavitation	No	No	No	No	No	No	No	No	<4	New	No TB	<Normal	No	No	No	No
749	No	F	Less than 50	>=40	Unmarried	Rural	No	No	No	No	Non smoker	Scanty+1	cavitation	No	No	No	No	No	No	No	No	<4	New	No TB	Normal	No	No	No	No
750	No	F	Less than 50	>=40	Unmarried	Urban	No	No	Yes	No	Non smoker	2+3+	cavitation	yes	No	No	No	No	No	No	No	<4	Treatment after failure	No TB	<Normal	No	No	No	No
